# Supplementary material for: Combined genetic and epigenetic interferences with interferon signaling expose prostate cancer cells to viral infection
Source: Oncotarget. 2016 Jun 28;7(32):52115–34. doi: 10.18632/oncotarget.10313 (PMC5239539; doi:10.18632/oncotarget.10313)
Supplement: Supplementary file 10 [file oncotarget-07-52115-s010.xlsx]

## Sheet: Primers
Cloning primers
Primer name	FW 5'→'3	REV 5'→'3
JAK1ex5	TTC ATT TTC CTG CCT TCC AG	CCA CAA ACT CCA GCT TCT CC
JAK1ex9	CTG AAG CTC TCT TCC CAC GA	CTA AAA CAC GGG CTC TCT GC
JAK15to9	TCC AAA TCG CAC CAT CAC CG	GGT GCA GCT CCA CCT CAG CAC
pJET	CGA CTC ACT ATA GGG AGA GCG GC	AAG AAC ATC GAT TTT CCA TGG CAG
qPCR primers
Target	FW 5'→'3	REV 5'→'3
STAT1	TTC AGA CCA CAG ACA ACC T	CTG TGT TCA TCA TAC TGT CGA
IRF7	CCC AGC AGG TAG CAT TCC C	GCA GCA GTT CCT CCG TGT AG
DUSP5	GGATCCCTGTGGAAGACAGC	CAG GAC CTT GCC TCC CTT TT
MX1	ATC AGC CTG CTG ACA TTG GG	CCA CAT TAC TGG GGA CCA CC
JAK1	GGA AGT GCG CTT CTC TG	CTG CAT TTA TTC AGC TGT CC
GAPDH	AGC CAC ATC GCT CAG ACA C	GCC CAA TAC GAC CAA ATC C
