# Supplementary material for: Combined genetic and epigenetic interferences with interferon signaling expose prostate cancer cells to viral infection
Source: Oncotarget. 2016 Jun 28;7(32):52115–34. doi: 10.18632/oncotarget.10313 (PMC5239539; doi:10.18632/oncotarget.10313)
Supplement: Supplementary file 11 [file oncotarget-07-52115-s011.xlsx]

## Sheet: ISGs,NFkB target genes
List of NFkB target genes adapted from http://www.bu.edu/nf-kb/gene-resources/target-genes/
B2M
CCL19
CCL4
CCL5
CCND3
CD274
CD69
CD80
CDKN1A
CFB
CXCL10
CXCL11
G6PC
GBP1
GZMB
HLA-C
HLA-G
HPSE
IDO1
IFI44L
IL15
IL1RN
IRF7
LGALS3
NOD2
RIPK2
SAA1
SERPINE1
SLC16A1
TFEC
TNFAIP3
TNFSF10
TNFSF13B
VEGFC
AQP4
ASS1
CCL3
CD44
CD86
CYP27B1
EDN1
GATA3
HLA-B
ICAM1
IFNB1
IFNG
IL12B
IRF4
NOS2
PRKCD
PTAFR
